# Supplementary material for: Producing Vaccines against Enveloped Viruses in Plants: Making the Impossible, Difficult
Source: Vaccines (Basel). 2021 Jul 13;9(7):780. doi: 10.3390/vaccines9070780 (PMC8310165; doi:10.3390/vaccines9070780)
Supplement: Supplementary file 1 [file vaccines-09-00780-s001.zip]

Archive with 1 entries (1 files):
- vaccines-1270626-supplementary.pdf
